# Supplementary material for: SLC38A10 Deficiency in Mice Affects Plasma Levels of Threonine and Histidine in Males but Not in Females: A Preliminary Characterization Study of SLC38A10−/− Mice
Source: Genes (Basel). 2023 Mar 30;14(4):835. doi: 10.3390/genes14040835 (PMC10138244; doi:10.3390/genes14040835)
Supplement: Supplementary file 1 [file genes-14-00835-s001.zip]

Archive with 2 entries (2 files):
- Olink data.pdf
- Supplementary_Material.pdf
